# Supplementary material for: Ventricular fibrillation dynamics reveal regional asymmetry in resilience to cardiac arrest and predict clinical outcome
Source: Cardiovasc Res. 2026 May 28;122(9):1191–205. doi: 10.1093/cvr/cvag101 (PMC13307562; doi:10.1093/cvr/cvag101)
Supplement: cvag101_Supplementary_Data [file cvag101_supplementary_data.zip]

Archive with 2 entries (2 files):
- Supplementary_Material_R1.pdf
- Unprocessed blots final.pdf
